# Supplementary material for: Optical Conductivity as a Probe of the Interaction-Driven Metal in Rhombohedral Trilayer Graphene
Source: Nanomaterials (Basel). 2022 Oct 24;12(21):3727. doi: 10.3390/nano12213727 (PMC9657299; doi:10.3390/nano12213727)
Supplement: Supplementary file 1 [file nanomaterials-12-03727-s001.zip]

Archive with 1 entries (1 files):
- nanomaterials-1979554-supplementary.pdf
